# Supplementary material for: Genome-Wide Characterization Reveals Variation Potentially Involved in Pathogenicity and Mycotoxins Biosynthesis of Fusarium proliferatum Causing Spikelet Rot Disease in Rice
Source: Toxins (Basel). 2022 Aug 19;14(8):568. doi: 10.3390/toxins14080568 (PMC9414198; doi:10.3390/toxins14080568)
Supplement: Supplementary file 1 [file toxins-14-00568-s001.zip]

Archive with 1 entries (1 files):
- toxins-1848341-supplementary.pdf
